# Supplementary material for: Integration of data across toxicity endpoints for improved safety assessment of chemicals: the example of carcinogenicity assessment
Source: Arch Toxicol. 2021 Apr 8;95(6):1971–93. doi: 10.1007/s00204-021-03035-x (PMC8166685; doi:10.1007/s00204-021-03035-x)
Supplement: Supplementary file 3 — Matrix of information across toxicity endpoints for 1,2-dichloroethane. The observed effects reported in the studies for 1,2-dichloroethane (in blue and dark orange) have been overlaid to those of the master table reported in ESM_1. The observed effects are categorised as follow: blue = indicated in the test protocol or in the test guideline as a specific endpoint result; dark orange= embedded within the test protocol or the test guideline documents as a part of the information needed to obtain specific results or it could be extrapolated indirectly. The red colour of the master table has been changed to grey. The table includes also information on the product sector where specific test methods are required and the number of animals foreseen for each in vivo test method. Peer review papers and relevant documents consulted to build the master table are provided. Links to notes are embedded in the table worksheet. Chemical info card and overall analysis of the observed effects for 1,2-dichloroethane reported in various studies across different toxicity endpoints are also reported (XLSX 565 KB) [file 204_2021_3035_MOESM3_ESM.xlsx]

## Sheet: Title and Legend
	Archives of Toxicology
	Integration of data across toxicity endpoints for improved safety assessment of chemicals: the example of carcinogenicity assessment
	Federica Madia, Gelsomina Pillo, Andrew Worth, Raffaella Corvi & Pilar Prieto
	European Commission, Joint Research Centre (JRC), Ispra, Italy
	Corresponding author: F. Madia, federica.madia@ec.europa.eu
	Online resource ESM_ 3
	ESM_3 Matrix of information across toxicity endpoints for 1,2-dichloroethane. The observed effects reported in the studies for 1,2-dichloroethane (in blue and dark orange) have been overlaid to those of the master table reported in ESM_1. The observed effects are categorised as follow: blue = indicated in the test protocol or in the test guideline as a specific endpoint result; dark orange= embed…
	Content of the file:
	Master= Table of observed effects reported in the studies scrutimnised for 1,2-dichloroethane
	Chemical Info CARD = Hazard classification for 1,2-dichloroethane
	1,2-dichloroethane analysis = Summary of the information (observed effects) retrieved for 1,2-dichloroethane
	Peer Review Papers = List of references as reported in the master table
	Documents Miscellanea = Information on consulted test guidelines and guidance documents
	Sheet1 = Embedded notes
	Categories of observed effects
							Obs. effects for 1,2-dichloroethane			Master (original as ESM_1)
a)	as reported in TG/ test protocols, specific endpoint result
b)	embedded in TG /test protocols, can be derived
c)	derived from recent test protocols and/or investigative studies
	Column FK = Numbers indicate the number of assays identified by Chiu et al 2018
	in KC9 (immortalization) only observed effects specifically addressing immortalization and senencence were included in column G
	Altered cell Morphology // Cell transformation // Foci were included in KC10

## Sheet: MASTER
																		Toxicokinetics	Skin Sens															GenTox
																			cell free	in vitro	in vitro	in vitro	in vitro	in vitro	in vitro	in vivo	in vivo	in vivo	in vivo					in vitro	in vitro	in vitro	in vitro	in vivo	in vivo	in vivo	in vivo	in vivo	in vivo	in vivo	in vivo	in vivo	in vitro test availables (non standard TGs)
							Toxicokinetics	Skin Absorption in vivo	Skin Absorption in vitro	Permeability Assay on Caco-2 Cells	Metabolic Stability	Plasma Protein Binding Assay	Neural network models for the prediction of BBB passage and HIA	Cyp-induction	The Human Bio-Accumulation Model	PBK/PBD models	QSARs Models		DPRA direct peptide reactivity	Keratinosens The Keap1 – Nrf2 – ARE	HCLAT - cell line activation CD86/CD54 -FC	U-SENS - CD86	IL-8 Luc	sens-is	LU-SENS	LLNA (2-3d repeat dose)	LLNA: DA (2-7d repeat dose)	LLNA: BrdU-ELISA (2-3d repeat dose)	GPMT/ Buehler test (repeat dose)	QSARs Models	ToxCast Tests	AOPs for skin sens		Ames test	MLA Tk & Hprt/XPRT in vitro	MN in vitro	CA in vitro	MN in vivo (CD71 cells) also 14-day repeat dose	CA in vivo (single exp, max dose split) 12-18hr-24 hr sampling	UDS in vivo (single exposure)	TGR rodent Somatic and Germ Cell 28-day regimen	DNA damage [Comet] 2/3 treat every 24h coll at 2-6hrs or repeat dose combined also with MN	DML Dominant lethal	mammalian spermatogonial CA (usual single treat) can be combined with TG488	mouse heritable test (CA in F1 germ cells)	TGR or Comet in RD Oral Toxicity: 28-day Study Rodents	DNA adducts	3D-skin MN and Comet Assays	Green Screen HC Assay
						OECD/EPA TGs DB-ALM protocols non-standard methods references	417	427	428	DB-ALM no 142	DB-ALM no 141	DB-ALM no 143	DB-ALM no 152	OECD project (2019)	DB-ALM no 163	Lu et al 2016 ECVAM search 2020	OECD QSAR ToolBox		442C	442D	442E	442E	442E	Cottrez F et al 2015	DB-ALM no 184	429	442A	442B	406	LLNA concordance	IARC selection Chiu et al 2017	OECD GD 168		471	476 & 490	487	473	474	475	486	488	489	478	483	485	407 (suggested in FDA & ECHA GD)	Himmelstein et al 2009	Cosmetics Europe	Gentronix Ltd (UK)
						REACH 2006, ECHA GD 7a
						EC 1223/2009, SCCS 10th 2018
						EU 283-284/2013
						EU 528/2012
						EC 726/2004+FDA+ICH+EMA 2015
						No. animals	4-12 (4/group)																			20-25 (4/group)	20-25 (4/group)	20-25 (4/group)	15-30 (5-10 or 10-20/group)									25-35 (5/group)	45 (5/group)	15 (3/group)	25-35 (5/group)	25-35 (5/group)	150 (at least)	45 (5/group)	500 Male F1/dose level	50-60 rats (10/group)
		ADME and TK parameters
		absorption in GI tract/dermal/inhal -MW, logP, solubility
		distribution in target tissues - Biol half-life - Cmax - AUC - at study term
		metabolism mass balance - enz induction/inhibition- Cyp - pathways
		excretion metabolite in excreta (also plasma), biliary duct excretion
		bioavailability, biomonitoring data, Models
key characteristics of carcinogens	Type					Observations/ Observed Effects
1. act as an electrophile either directly or after metabolic activation		Functional group
		Protein reactivity/binding
	physico-	DNA binding/affinity
	chemical	Require metabolic activation (CYP induction; aromatase inhibition; GTS conjugates)
	characterization	Phospholipids binding
		Phys-Chem properties
	Genotoxicity	Gene mutations
		Micronucleus (chromosome instability)
		Chromosome Aberrations numerical and/or structural
		Unscheduled DNA synthesis
	genotoxicity	DNA adducts
2. be genotoxic		General DNA damage
		p53 Activation/inhibition
		GADD45a activation/inhibition
		Histone gH2A foci
		Poly(ADP-ribose) polymerase induction (PADPR)
		H3 phosphorylation/induction
3. alter DNA repair or cause genomic instability	Genomic instability	Microsatellite instability (MLH1,MSH2, MSH6, PMS2)
		Mitotic recombination (mutation, HR- BRCA1, BRCA2, PALB2)
		Mutagenic events (long-patch) by Excision Repair
		Nonrepair, misrepair or misreplication or SNPs in DNA repair genes e.g. (RAD51, XRCC2, XRCC3, XRCC1, PARP1, MUTYH)
		Replication fidelity (non-homologous end joining (NHEJ): Ku70, Ku80, XRCC4)
	genomic	Apoptosis
	instability	Gross Chromosomal Rearrangements (GCRs): Chromosome and chromatid-type ab.breaks- exchanges - DSBs translocations etc.
		No of polyploid cells as indication of mitotic process inhibition
		No of cells with endo-reduplicated chr as index of cell cycle progress inhibition
		CpG island methylation phenotype (CiMP) (DNA hypomethylation)
		Transposon activation
		Mutations in cell cycle genes (P53, GADD45, CDKs)
		Telomere shortening or dysfunction or telomerase expression modification
		Hyper-recombination
4. induce epigenetic alterations (consult OECD DRP 178)	DNA modification/ structure	DNA methylation (5-methylcytosine)
		R-loop formation
		DNA binding sites for transcription factors
		Chromatin Looping (Kit regulation by Gata1/Gata2)
		Nucleosome positioning
		Transposon activation
		Transcriptional profile
		Transcription Factors and Regulators (GATAD2A, GATAD2B, FOXO1, CEPBa, CEPBb, SMAD4 etc.)
		clinically validated biomarkers
	DNA histone modification	Histone methylation
		Histone acetylation
		Histone phosphorylation
		Transcription Factors and Regulators (Sirt1, Sirt2, Hdac6, Sox1, Sp1 etc.)
	RNA mediated	Modification of the expression (miRNA, siRNA, piRNA and lncRNA)
	RNA mediated	Transcriptional data and alternative splicing
		Polyamines level and function
		Clinical biomarkers (e.g.has-miR-96,
		RNA editing (post-transcriptional alterations, e.g., miRNA, siRNA, piRNA and lncRNA)
5. induce oxidative stress	DNA/RNA damage	8-hydroxyguanosine (8-OHG)
		8-hydroxydeoxyguanosine (8-OHdG)
		Abasic (AP) sites
		BPDE (benzo[a]pyrene diol epoxide) or aiher eposides DNA Adduct
		Double-strand DNA breaks or SSB also through ODC induction
		General DNA damage (e.g. Comet with FPG)
		Mitochondrial DNA damage
		DNA mutations (Ames test with TA102)
		UV DNA Damage (CPD, 6-4PP) also Ames test with TA102
	Lipid Peroxidation	4-Hydroxynonenal (4-HNE)
		Malondialdehyde (MDA) or Thiobarbituric acid reactive subst. (TBARS)
		oxidized low-density lipoprotein (LDL)
		hydroxyoctadecadienoic acid (HODE)
		Advanced lipoxidation end products (ALE)
		Oxysterol
		HOC1-modified LDL
		Ornithine Decarboxylase (ODC) induction
	Arachidonic-acid-derived oxidation	8-iso-Prostaglandin F2alpha (8-isoprostane)
		Isofurans
		Isolevuglandins
	Protein Oxidation/Nitration	Protein Carbonyl Content (PCC)
		Amino acid oxidation (e.g. 3-Nitrotyrosine, 3-chlorotyrosine, dityrosine, carboxymethyl lysine, cysteine/cystine, homocysteine/homocystine)
		Advanced Glycation End Products (AGE)
		Advanced Oxidation Protein Products (AOPP)
		Tryptophan adducts
		BPDE (benzo[a]pyrene diol epoxide) Protein Adduct
	ROS/RNS	Universal ROS / RNS
		Hydrogen Peroxide
		Superoxide /singlet Oxygen
		Nitric Oxide
	Antioxidants levels or activity	Catalase
		Glutathione activity // GSTs conjugates // detoxification
		Superoxide Dismutase
		Thioredoxin
		Aryl-esterase/paraoxonase (PON)
		OSI (ratio of total antioxidant capacity/total oxidant status)
		Oxygen Radical Antioxidant Capacity (ORAC)
		Hydroxyl Radical Antioxidant Capacity (HORAC)
		Total Antioxidant Capacity (TAC)
		Induction of "antioxidant genes" ( e.g. SRXN1)
		Cell-Based Exogenous Antioxidant Assay
		Mitochondrial acitvity and function
		ER stress response -TFs - gene expression specific, OXOPHOS, Hsp70 chaperones
		ARE early response - TFs (e.g. NRF2 or Srxn1, HMOX1)
6. induce chronic inflammation		Acute/subacute inflammatory infiltrate (acinar and/or interstitial) histopathology oestrogenic compounds effect in prostate
		Chronic infiltrate of lymphocytes +neutrophils, with poss. macrophages - liver
		Detection of different cellular types immunohistochemistry
		Enzyme induction e.g. CYP2E1, GSTM1, GSTT1, GSTP1
		Blood/serum test: clinical biochemistry // urinalysis
		Delayed-type hypersensitivity
		Serum amyloid A (SAA)
		Serum C-reactive protein (hsCRP), interleukin (IL)-6, tumour necrosis factor (TNF)-α, IL-8, and soluble TNF receptor (sTNFR) I and II
		Angiogenesis (VEGFA, bFGF, HGF)
		Early response activation monocytes- cytokines cell surface
		Cyclooxygenase (e.g. COX1, COX2, 11-hydroxyeicosatetraenoic acid (HETE))
		Proinfiammatory cytokines (IL-6, IL-8 IL-1b, IL-18, IL-17, TNF-a)
		MHC Class II (lymphocytes activation)
		Pro-inflammatory ROS and RNS
		Endocrine-driven deregulation of immune system (hypothalamic-pituitary-adrenal (HPA) axis)
		Clinical signs (General Appearance, Skin and fur, Eyes Nose, Mouth, and Head, Respiration, Urine, Faeces, Locomotor, FOB)
		Organ weight (eg liver, kidney, thymus, adrenal gland) // gross pathology
		Body weight/food consumption
		Early response - Transcription Factors (HIF-1α, HIF-2α, NF-κB, CREB, STAT family)
7. be immunosuppressive		Total and absolute differential leukocyte counts - in serum
		Globulin levels and A/G ratios
		Lymphoid organs / tissues histopathology e.g. Spleen, thymus, lymph nodes
		T-cell dependent Ab response - blood
		Identification/count of leukocyte subsets using antibodies FC
		NK cell activity
		Host resistance to bacteria, virus, tumour cells
		IC50 - immuno-suppression on total white blood cells
		Lymphocytes/CD count and characterization - IC50 immuno-suppression
		Macrophage/Neutrophil funct: phagocytic, oxidative burst, chemotaxis, cytolytic
		Cytokines release (IL-17, IL-10, TGF-β, PGE2)
		Bone marrow proliferation (myelotoxicity) - test also in CD71 cells
8. modulate receptor-mediated effects		Receptor binding (XRs: CAR, PXR, AhR; NRs: thyroid hormone receptor, retinoic acid receptor, AR, ER, RXR, FGFR, PGC1alpha)
		Transactivation ER or AR
		Hormonal serum level ( e.g., T3,T4, TSH)
		Enzyme activity (also CYP and LDH)
		Hormone production E2 or Testosterone
		Effects on corticosteroid synthesis
		ACTH corticotropin
		LH and Chorionic gonadropin GC
		Vitamin D
		Vitamin A
		CYP induction
		GRs glucocorticoid receptor
		Progesterone receptor PR
		IGF-1 gene expression or GH
		AVP vasopressin
		Organ weight (eg uterus, testes, prostate, epidydimes, adrenals) Hypertrophy?
		Cholesterol level HDL/LDL ratio
		Endocrine responsive organs/tissues - Histopathology - Reproductive Functions
9. Immortalization		LOH: Loss of heterozygosity
		Dysfunction of p-53 cascade: deregulation of cell-cycle genes (e.g. p14, MDM2, p33)
		Dysfunction of p16 or p27
		Loss of function senescence genes: 1, 4, 6, 7, 11, 13, 17, 18 and X Chr
		Loss of balance of +/- regulators of growth
		Alternative mechanism for lengthening of telomeres (ALT)
		Increased telomerase activity: no shortening of telomeres
10a. alter cell proliferation		Chemotaxis
		Haptotaxis
		Transmigration
		Proliferation (e.g., mitotic indexes, Dysregulation in signalling pathways: MAPK , Rec. tyrosine kinase, EGF)
		alpha 2u-globulin accumulation (kidney)
		Altred cell morphology - Transformation // foci
		Differentiation (EMT, Wnt, TGF-b, Notch)
		BrdU labelling // DNA synthesis increase
		PCNA labelling
		Nuclear size
		Ornithine decarboxylase induction
		Hyperplasia (increase number of cells)
		Inflammation/regeneration
		Loss of contact inhibition (e.g. Hippo pathway)
		Cell cycle regulators (Cyclin-dependent kinases, p16, p21, p53, G1 arrest, G2 arrest)
		Angiogenesis (VEGFA, bFGF, HGF)
		Morphology - Cell to Cell communication - Gap junctions
		Neoplastic lesions- tumour
		Hypertrophy (organ weight) - regeneration (eg liver)
		Invasion (EMT, MMP‑2 and MMP‑9 expression, invadopodia)
10b. cell death, or nutrient supply		Cytotoxycity
		Cell cycle markers (e.g. pH3, mitotic index)
		Apoptosis (assays: TUNEL, DNA laddering/DNA fragmentation, Apoptotic nuclei, Annexin-V (membrane integrity), Bcl-2/Bax ratio, Caspase-9, Mitochondrial membrane)
		Anti-apoptotic members (BCL-2, BCL-XL, BCL-W, MCL-1 and A1/BFL-1)
		Autophagy markers, mt-function
		Cell energetics and metabolism (ATP consumption, OCR oxygen consumption rate, PGC1alpha, PPARg)
		Necrosis
[truncated: 116 more columns]

## Sheet: Chemical Info CARD
			1,2-dichloroethane INFOCARD - ECHA consulted on 24/09/2020
			Classification		Labelling			Specific Conc limits, M-Factors, Acute Toxicity Estimates (ATE)	Notes
			Hazard Class and Category Code(s)	Hazard Statement Code(s)	Hazard Statement Code(s)	Supplementary Hazard Statement Code(s)	Pictograms Signal Word Code(s)
			Flam. Liq. 2	H225	H225		GHS02
			Acute Tox. 4 *	H302	H302		GHS08
			Skin Irrit. 2	H315	H315		GHS07
			Eye Irrit. 2	H319	H319		Dgr
			STOT SE 3	H335	H335
			Carc. 1B	H350	H350
			Harmonised classification - Annex VI of Regulation (EC) No 1272/2008 (CLP Regulation)

## Sheet: 1,2-dichloroethane analysis
			Analysis of observations for 1,2-dichloroethane reported in various studies across different toxicity endpoints as from ECHA dossier
		List of Studies as reported in the ECHA dossier.
		Studies considerated inadequate (reliability score >2) were excluded.
		ADME	Skin Sens	GenTox					AcuteTox		REPROTOX	RD TOX	CARCINOGENICITY	Supplementary Studies
	study type	various tests*	LLNA (2-3d repeat dose)	Ames	MLA Tk & Hprt/XPRT in vitro	CA in vitro	MN in vivo	DNA damage [Comet]	Acute Dermal Toxicity (FDP)	Acute Inhalation Toxicity	Two-Generation ReproTox	RD Oral Toxicity 90-day Study	Combined Chronic-Cancer Toxicity 2-year Study	TGR in germinal cells [key study 4]	Cancer Study Inhalation [key study 3]	Acute oral Toxicity Study [WoE]
	OECD TG	5	429	471	476 & 490	473	474	489	402	403	416	408	453	no TG	no TG but performed in GLP	401
	followed GLP	no	yes	no	no	no	yes	yes	no	no	yes	no	no	no	yes	no
		* 2 key studies; 3 supporting studies
		33.3333	[%] of GLP compliant studies
		1,2-dichloroethane reported observations across different toxicity endpoints (> 15 studies)													Percent distribution of reported information: 1,2-dichloroethane (only [%] > 0.9 are reported)

## Sheet: Peer Review Papers
	References List
	Peer-review papers
1	Ball MP, Li JB, Gao Y, Lee JH, LeProust EM, Park IH, Xie B, Daley GQ, Church GM. Targeted and genome-scale strategies reveal gene-body methylation signatures in human cells. Nat Biotechnol. 2009 Apr;27(4):361-8. doi: 10.1038/nbt.1533. Epub 2009 Mar 29. Erratum in: Nat Biotechnol. 2009 May; 27 (5): 485.
2	Bibikova M, Barnes B, Tsan C, Ho V, Klotzle B, Le JM, Delano D, Zhang L, Schroth GP, Gunderson KL, Fan JB, Shen R. High density DNA methylation array with single CpG site resolution. Genomics. 2011 Oct; 98 (4): 288-95. doi: 10.1016/j.ygeno.2011.07.007.
3	Carcinogenesis issue 36 (2015)
4	Ceccaroli C, Pulliero A, Geretto M, Izzotti A. Molecular fingerprints of environmental carcinogens in human cancer. J Environ Sci Health C Environ Carcinog Ecotoxicol Rev. 2015;33(2):188–228. doi:10.1080/10590501.2015.1030491
5	Chiu WA, Guyton KZ, Martin MT, Reif DM, Rusyn I. Use of high-throughput in vitro toxicity screening data in cancer hazard evaluations by IARC Monograph Working Groups. ALTEX. 2018;35(1):51-64. doi: 10.14573/altex.1703231.
6	Collinge M, Cole SH, Schneider PA, Donovan CB, Kamperschroer C, Kawabata TT. Human lymphocyte activation assay: an in vitro method for predictive immunotoxicity testing. J Immunotoxicol. 2010;7(4):357–366. doi:10.3109/1547691X.2010.523881
7	Costa S, Costa C, Madureira J, et al. Occupational exposure to formaldehyde and early biomarkers of cancer risk, immunotoxicity and susceptibility. Environ Res. 2019;179(Pt A):108740. doi:10.1016/j.envres.2019.108740
8	Cottrez F, Boitel E, Auriault C, Aeby P, Groux H. Genes specifically modulated in sensitized skins allow the detection of sensitizers in a reconstructed human skin model. Development of the SENS-IS assay. Toxicol In Vitro. 2015;29(4):787–802. doi:10.1016/j.tiv.2015.02.012
9	Down TA, Rakyan VK, Turner DJ, Flicek P, Li H, Kulesha E, Gräf S, Johnson N, Herrero J, Tomazou EM, Thorne NP, Bäckdahl L, Herberth M, Howe KL, Jackson DK, Miretti MM, Marioni JC, Birney E, Hubbard TJ, Durbin R, Tavaré S, Beck S. A Bayesian deconvolution strategy for immunoprecipitation-based DNA methylome analysis. Nat Biotechnol. 2008 Jul; 26 (7): 779-85. doi: 10.1038/nbt1414.
10	Grimaldi C, Finco D, Fort MM, et al. Cytokine release: A workshop proceedings on the state-of-the-science, current challenges and future directions. Cytokine. 2016;85:101–108. doi:10.1016/j.cyto.2016.06.006
11	Himmelstein MW, Boogaard PJ, Cadet J, et al. Creating context for the use of DNA adduct data in cancer risk assessment: II. Overview of methods of identification and quantitation of DNA damage. Crit Rev Toxicol. 2009;39(8):679–694. doi:10.1080/10408440903164163
12	Jia Shao, Madhumohan R. Katika, Peter C. J. Schmeits, Peter J. M. Hendriksen, Henk van Loveren, Ad A. C. M. Peijnenburg, Oscar L. Volger, Toxicogenomics-Based Identification of Mechanisms for Direct Immunotoxicity, Toxicological Sciences, Volume 135, Issue 2, October 2013, Pages 328–346, https://doi.org/10.1093/toxsci/kft151
13	Langezaal I, Hoffmann S, Hartung T, Coecke S. Evaluation and prevalidation of an immunotoxicity test based on human whole-blood cytokine release. Altern Lab Anim. 2002;30(6):581–595. doi:10.1177/026119290203000605
14	Langie SA, Koppen G, Desaulniers D, et al. Causes of genome instability: the effect of low dose chemical exposures in modern society. Carcinogenesis. 2015;36 Suppl 1(Suppl 1):S61–S88. doi:10.1093/carcin/bgv031
15	Li HH, Hyduke DR, Chen R, et al. Development of a toxicogenomics signature for genotoxicity using a dose-optimization and informatics strategy in human cells. Environ Mol Mutagen. 2015;56(6):505–519. doi:10.1002/em.21941
16	Lister R, Pelizzola M, Dowen RH, Hawkins RD, Hon G, Tonti-Filippini J, Nery JR, Lee L, Ye Z, Ngo QM, Edsall L, Antosiewicz-Bourget J, Stewart R, Ruotti V, Millar AH, Thomson JA, Ren B, Ecker JR. Human DNA methylomes at base resolution show widespread epigenomic differences. Nature. 2009 Nov 19;462(7271):315-22. doi: 10.1038/nature08514.
17	Lu J, Goldsmith MR, Grulke CM, Chang DT, Brooks RD, et al. (2016) Developing a Physiologically-Based Pharmacokinetic Model Knowledgebase in Support of Provisional Model Construction. PLOS Computational Biology 12(2): e1004495. https://doi.org/10.1371/journal.pcbi.1004495
18	Mascolo MG, Perdichizzi S, Vaccari M, et al. The transformics assay: first steps for the development of an integrated approach to investigate the malignant cell transformation in vitro [published correction appears in Carcinogenesis. 2018 Jul 3;39(7):968]. Carcinogenesis. 2018;39(7):955–967. doi:10.1093/carcin/bgy037
19	Meissner A, Mikkelsen TS, Gu H, Wernig M, Hanna J, Sivachenko A, Zhang X, Bernstein BE, Nusbaum C, Jaffe DB, Gnirke A, Jaenisch R, Lander ES. Genome-scale DNA methylation maps of pluripotent and differentiated cells. Nature. 2008 Aug 7; 454 (7205): 766-70. doi: 10.1038/nature07107.
20	Mikkelsen TS, Ku M, Jaffe DB, et al. Genome-wide maps of chromatin state in pluripotent and lineage-committed cells. Nature. 2007;448(7153):553–560. doi:10.1038/nature06008
21	Nagalakshmi U, Wang Z, Waern K, Shou C, Raha D, Gerstein M, Snyder M. The transcriptional landscape of the yeast genome defined by RNA sequencing. Science. 2008 Jun 6;320(5881):1344-9. doi: 10.1126/science.1158441.
22	Navarro SL, Brasky TM, Schwarz Y, et al. Reliability of serum biomarkers of inflammation from repeated measures in healthy individuals. Cancer Epidemiol Biomarkers Prev. 2012;21(7):1167–1170. doi:10.1158/1055-9965.EPI-12-0110
23	Renirie R and Krop Hildo, Epigenetics and chemical risk management in the workplace (2017) IVAM Research and Consultancy on Sustainability .Publisher: European Trade Union Institute, aisbl. All rights reserved D/2017/10.574/04 ISBN 978-2-87452-444-8
24	Shao, J., Berger, L.F., Hendriksen, P.J.M. et al. Transcriptome-based functional classifiers for directimmunotoxicity. Arch Toxicol (2014) 88: 673. https://doi.org/10.1007/s00204-013-1179-1
25	Song L, Crawford GE. DNase-seq: a high-resolution technique for mapping active gene regulatory elements across the genome from mammalian cells. Cold Spring Harb Protoc. 2010 Feb;2010(2):pdb.prot5384. doi: 10.1101/pdb.prot5384.
26	Suzuki M, Jing Q, Lia D, Pascual M, McLellan A, Greally JM. Optimized design and data analysis of tag-based cytosine methylation assays. Genome Biol. 2010; 11 (4): R36. doi: 10.1186/gb-2010-11-4-r36.
27	Targońska-Stępniak B, Majdan M. Serum amyloid A as a marker of persistent inflammation and an indicator of cardiovascular and renal involvement in patients with rheumatoid arthritis. Mediators Inflamm. 2014;2014:793628. doi:10.1155/2014/793628
28	Weingand K, Brown G, Hall R, et al. Harmonization of animal clinical pathology testing in toxicity and safety studies. The Joint Scientific Committee for International Harmonization of Clinical Pathology Testing. Fundam Appl Toxicol. 1996;29(2):198–201.
29	Weingand KW, Hudson CL, Odioso LW. Enzymatic reagents for quantifying total plasma cholesterol from dogs, rats, and hamsters. Clin Chem. 1990;36 (11)
30	Wilde EC, Chapman KE, Stannard LM, et al. A novel, integrated in vitro carcinogenicity test to identify genotoxic and non-genotoxic carcinogens using human lymphoblastoid cells. Arch Toxicol. 2018;92(2):935–951. doi:10.1007/s00204-017-2102-y

## Sheet: Documents Miscellanea
Document	Content	Link
OECD Test guidelines
417	Toxicokinetics	https://www.oecd.org/env/ehs/testing/oecdguidelinesforthetestingofchemicals.htm
427	Skin Absorption in vivo
428	Skin Absorption in vitro
442C	DPRA direct peptide reactivity
442D	Keratinosens The Keap1 – Nrf2 – ARE
442E	HCLAT - cell line activation CD86/CD54 -FC
442E	U-SENS - CD86
442E	IL-8 Luc
429	LLNA (2-3d repeat dose)
442A	LLNA: DA (2-7d repeat dose)
442B	LLNA: BrdU-ELISA (2-3d repeat dose)
406	GPMT/ Buehler test (repeat dose)
471	Ames test
476 & 490	MLA Tk & Hprt/XPRT in vitro
487	MN in vitro
473	CA in vitro
474	MN in vivo (CD71 cells) also 14-day repeat dose
475	CA in vivo (single exp, max dose split) 12-18hr-24 hr sampling
486	UDS in vivo (single exposure)
488	TGR rodent Somatic and Germ Cell 28-day regimen
489	DNA damage [Comet] 2/3 treat every 24h coll at 2-6hrs or repeat dose combined also with MN
478	DML Dominant lethal
483	mammalian spermatogonial CA (usual single treat) can be combined with TG488
485	mouse heritable test (CA in F1 germ cells)
407 (suggested in FDA & ECHA GD)	TGR or Comet in RD Oral Toxicity: 28-day Study Rodents
402	Acute Dermal Toxicity (FDP)
403	Acute Inhalation Toxicity
420	Acute Oral: Fixed Dose Procedure (FDP)
423	Acute Toxic Class Method (ATC) range of exposure
425	Acute Oral:Up-and- Down Procedure (range slope of exposure)
433	Acute Inhalation: Fixed Concentration Procedure (FCP)
436	Acute Inhalation: Class (ATC) Method
432	3T3 Neutral Red Uptake Phototoxicity Test - under UVA or UVB
432	3T3 NRU Phototoxicity Test: Application to UV filter chemicals
495	(ROS) Reactive Oxygen Species assay photosafety (non-biological method) HTS
493	PBTG for (hrER) in vitro assays to detect chemicals with ER binding affinity cell free
455	PBTG for HRa/b estrogenic activity, Stably Transfected TA (STTA) assay in (h) ERα-HeLa-9903 cell line; The VM7Luc ER TA assay using the VM7Luc4E2 cell line1 expresing hERα with some contribution from hER
456	human H295R adreno-carcinoma cell line steroidogenesis assay
458	Stably Transfected Human Androgen Receptor Transcriptional Activation Assay -androgenic agonist and antagonist activity
408	RD Oral Toxicity: 90-day Study Rodents
440 & OCSPP 890.1600	Uterothrophic assay (dose 7 days, necropsied at 24 hrs after last dose)
441 & OCSPP 890.1400	Hershberger assay (dose for 10 days with TP sc, necropsied 24 hrs after last dose)
416	Two-Generation ReproTox
443	Extended One-Generation ReproTox
421	Repro/Dev Toxicity Screening
422	Repeat-Dose Parental Tox
414	Prenatal-Developmental Toxicity
443	Extended One-Generation ReproTox
426	Neuro-Dev Tox (alone or combined)
410	RD Dermal Toxicity 21-28-day Study
412	RD Inhalation Toxicity 14-28-day Study
408	RD Oral Toxicity 90-day Study
411	RD Dermal Toxicity 90-day Study
413	RD Inhalation Toxicity 90-day Study
409	RD Oral Toxicity 90-day Study Non Rodents
452	Chronic Toxicity 1-year Study
422	Repeat-Dose Parental Tox
424	Neuro-toxicity Study Rodents 28-day
419	Delayed Neuro-toxicity Hens 28-day Study
452	Chronic Toxicity 1-year Study
453	Combined Chronic-Cancer Toxicity 2-year Study
451	Cancer Toxicity 2-year Study
OECD Guidance Documents & Projects
OECD DRP on Cyp induction (2019)	metabolism	https://www.oecd.org/env/ehs/testing/seriesontestingandassessmenttestingforhumanhealth.htm
OECD GD 168	AOPs for skin sens
OECD GD 129	Acute Oral toxicity: Balb/c 3T3 Neutral Red Uptake method; Normal human keratinocyte neutral red uptake (NHK NRU)
OECD DRP 178	Screening for Eds: ADRENO- HPA axis in vitro tests
OECD DRP 178	Screening for Eds: microarray - gene expression profile changes due to glucorticoids
OECD GD 214	In Vitro Syrian Hamster Embryo (SHE) Cell Transformation Assay
OECD GD 231	In Vitro Bhas 42 Cell Transformation Assay (BHAS 42 CTA)
OECD DRP in ToxTracker (under review)	QSARs
OECD QSAR ToolBox	QSARs definition	https://www.oecd.org/chemicalsafety/risk-assessment/oecd-qsar-toolbox.htm
US-EPA guidances & NTP project		https://www.epa.gov/test-guidelines-pesticides-and-toxic-substances/series-890-endocrine-disruptor-screening-program
OPPTS 890.1200 (EPA 2009)	Aromatase inhibition assay (human recombinant mcirosomes) cell free
OPPTS 890.1150 (EPA 2009)	Androgen receptor binding assay (rat prostate cytosol)
OPPTS 890.1250 (EPA 2009)	Estrogen Receptor binding assay Rat Uterine Cytosol (ER-RUC)
OPPTS 890.1500 (OECD GD 150)	Pubertal Development & Thyroid Function Assay in M Rats
OPPTS 890.1450 (OECD GD 150)	Pubertal Development & Thyroid Function Assay in F Rats
NTP Tox21	ToxCast Tests
ICH - Guidelines Pharmaceuticals		https://www.ich.org/page/safety-guidelines
ICH S10	Reconstructed human skin models with corneum
ICH S10	in vivo photosafety systemic or dermal (non standard)
ICH S10	(ROS) Reactive Oxygen Species assay photosafety (non-biological method) HTS
ICH S8	in vitro or ex-vivo Macrophage/ Neutrophil function
ICH S8	in vitro or ex-vivo Phagocytosis function assay in netropfhils or monocytes
ICH S8	ex vivo - NK cell activity assays (spleen or blood)
ICH S8	in vivo -T-cell dependent Ab response
ICH S8	in vivo immuno-phenotyping (lymphoid organs or blood)
ICH S8	in vivo - Host resistance studies with pathogens or toumor cells
ICH S5R3	Fertility and early Development
ICH S1B	Carcinogenicity: testing for carcinogenicity of pharmaceuticals
CPMP/SWP/1042/99: EMA - Guideline on repeated dose toxicity. https://www.ema.europa.eu/en/documents/scientific-guideline/guideline-repeated-dose-toxicity-revision-1_en.pdf	Chronic Toxicity 6-9-month Study
FDA Redbook 2000: IV.C.3.a. Short-Term Toxicity Studies with Rodents November 2003	Short term repeat-dose (mech) rat oral (7-14 days)
EU Documents toxicity testing
COC 2018 - UK Committee on Carcinogenicity of Chemicals in Food, Consumer Products and the Environment (COC)https://assets.publishing.service.gov.uk/government/uploads/system/uploads/attachment_data/file/764661/G04_Biomarkers_v1-1.pdf
ECHA-EFSA Guidance 2018: Guidance for the identification of endocrine disruptors in the context of Regulations (EU) No 528/2012 and (EC) No 1107/2009. https://echa.europa.eu/documents/10162/23036412/bpr_guidance_identif_ed_en.pdf/1a4d2811-3faa-fe61-1de2-3cbce8fd4d95
RIVM 340700001: Transgenic mice as alternatives in carcinogenicity testing: current status (2004). https://www.rivm.nl/bibliotheek/rapporten/340700001.pdf
SCHER/SCCP/SCENIHR 2009: Risk assessment methodologies and approaches for genotoxic and carcinogenic substances
AOP wiki		https://aopwiki.org/
AOP no 202	Inhibitor binding to topoisomerase II leading to infant leukaemia
AOP no 46	AFB1: Mutagenic Mode-of-Action leading to Hepatocellular Carcinoma (HCC)
AOP no 38	Protein Alkylation leading to Liver Fibrosis
AOP no 220	Activation of Cyp2E1
EATS AOPs endorsed Wiki
EURL ECVAM - alternative test methods collection		https://data.jrc.ec.europa.eu/dataset/b7597ada-148d-4560-9079-ab0a5539cad3
ESAC 2006	Acute Myelotoxicity CFU-GM assay - BM cells & human primary Umbelical Cord
DB-ALM no 72	Whole rat embryo culture (WEC) - invittox
DB-ALM no 101	Acute Myelotoxicity CFU-GM assay - BM cells & human primary Umbelical Cord
DB-ALM no 113	Embryonic stem cell test (EST) - invittox
DB-ALM no 122	Micromass test - invittox
DB-ALM no 139	BALB/c 3T3 Neutral Red Uptake (NRU) Cytotoxicity Test
DB-ALM no 141	Metabolic Stability
DB-ALM no 142	Permeability Assay on Caco-2 Cells
DB-ALM no 143	Plasma Protein Binding Assay
DB-ALM no 144	MTT cytotoxicity assay in primary rat hepatocytes
DB-ALM no 152	Neural network models for the prediction of BBB passage and HIA
DB-ALM no 163	The Human Bio-Accumulation Model
DB-ALM no 184	LU-SENS
DB-ALM no 187	AR CALUX

## Sheet: Sheet1
I5	Can be collected as part of the evaluation in other toxicology studies.
C61	(e.g. MGMT promoter methylation in patients with glioblastoma (PredictMDx, MDxHealth, Inc.); methylation of GSTP1, APC and RASSF1 genes for prostate cancer testing (ConfirmMDx, MDxHealth, Inc.); methylation of PITX2 in Formalin-Fixed, Paraffin-Embedded prostatectomy specimens for identifying patients who are at high risk to suffer from prostate-specific antigen recurrence after radical prostatect…
C113	increase in mitochondrial mass and mtDNA content as a marker of mitochondrial damage
C152	It is recognized that measurements of cortisol (hydrocortisol), corticosterone, aldosterone, ACTH levels are not routinely conducted in animal or ecological receptor studies. As a study protocol enhancement, measurement of hormones that directly affect the adrenal gland or are released from the adrenal gland could be incorporated in to routine toxicological studies. (Critical Reviews in Toxicolog…
C154	Assays for the detection of vitamin D signaling disruption and novel aspects of the HPG axis (membrane receptor signaling, progestin signaling) require further development and refinement prior to consideration for incorporation into Test Guidelines. ENV/JM/MONO(2012)23
AE5	CAESAR (Computer Assisted Evaluation of Industrial Chemical Substances According to Regulations) software with a statistical model for skin sensitization
AE22	identifies whether a substance contains any of 101 structural features (alerts) in 11 mechanistic domains that are responsible for the interaction with proteins
Y111	e.g. AKR1C2, HMOX1, NQO1
Y116	Espression of genes related to inflammation (RT-PCR)
V125	cell surface marker (CD54/CD86) expression in dendritic-like cells
Y128	RT-PCR
Y171	Chemockin induction: e.g. CCL27, CXCR3
AA174	Direct measure: incorporated radioactivity
Y182	a group of 21 genes will regulate inflammation, cell trafficking and tissue repair/ homeostasis (RT-PCR)
Y189	EMT is ivolved in regeneration processes, such as MMPs induction)
Y192	RT-PCR ( e.g. BCL2, DNA-damage-inducible transcript 3, Caspases)
Y195	RT-PCR Glucosidase, alpha; acid, PTPRF
Y196	over expression of Bcl2, DDIT3, PDZK1IP1 genes
Z190	Cytotoxicity range finder experiment
AB195	the proliferation is assumed measuring ATP content by bioluminescence
AP5	It is anticipated that in the future it may be possible to combine a TGR gene mutation assay with a repeat dose toxicity study (TG 407)
AQ5	his assay can also be integrated with other toxicological studies, e.g., repeated dose toxicity studies; the endpoint can be combined with other genotoxicity endpoints such as the in vivo mammalian erythrocyte micronucleus assay
AR5	a large number of animals and is labour-intensive; as a result, it is very expensive and time-consuming to conduct. Because the spontaneous frequency of dominant lethal mutations is quite high, the sensitivity of the assay for detection of small increases in the frequency of mutations is generally limited.
AY5	Key Characteristics: Unravel the mechanism of toxicity; Choose the appropriate Mode-of-Action Extension to follow-up on ToxTracker results; Determine Clastogens and Aneugens; Identify kinase inhibitors and microtubule poisons; Unravel mechanisms of oxidative stress; Identify kinase inhibitors
BA5	Selection of 9 assays from ToxCast list for genotoxicity endpoint. All assays bear p53 constructs (Chiu et al 2017)
AK24	Cytotoxicity should be determined with and without metabolic activation
AL24	Cytotoxicity should be determined with and without metabolic activation
AI29	The test strains were selected from collections of mutants that carry different types of genomic mutations. This allows capturing various mutagenic processes that may be caused by agents acting through different mechanisms (Maron and Ames, 1983).
AN29	Chromatid and chromosome-type aberrations should be recorded separately and classified by sub-types (breaks, exchanges)
AQ29	Under certain modified experimental conditions, DNA-DNA and DNA-protein crosslinks, and other base modifications such as oxidized bases might be detected
AY27	Detailed generation of mutation spectra by DNA sequencing can extremely valuable to assess the nature of DNA lesions that underly the mutations
AY28	Aneugens/tubulin poisons: 1. Selective activation of the Rtkn genotoxicity reporter; 2.Cell cycle block in G2/M phase; 3. Polyploidy. Aneugens/kinase inhibitors: 1. No activation of the ToxTracker genotoxicity reporters; Cell cycle block in G2/M phase; Polyploidy; Reduction of Histone H3 phosphorylation; mitotic stress (Hendriks et al 2016)
AY29	Clastogens: 1. Activation of both genotoxicity reporters in ToxTracker; 2. Cell cycle block in S phase; 3. No polyploidy
AZ28	The prototypical aneugen signature was increases in p-H3, p53, and polyploidization.
AZ29	The prototypical clastogen signature was increases in γH2AX and p53, typically with a modest reduction in p-H3.
BB27	The accuracy of Ames mutagenicity prediction is typically 70-75%,
AR32	it is not possible discrimate among types of aberrations
AY32	Determination of Rtkn
BA33	Determination of transcription levels and protein quantification
AO40	Longpatch -repair (20-30 bases). In contrast, shortpatch -repair (1-3 bases) is detected with much lower sensitivity.
AO41	The lack of specific information on mutagenic activity from the UDS test is compensated by the potential sensitivity of this endpoint because it is measured in the whole genome.
AN45	Chromatid and chromosome type aberrations should be recorded separately and classified by sub-types (breaks, exchanges…)
AR44	Dominant Lethal mutations generally are the result of gross chromosomal aberrations
BB47	Rtkn-GFP measure of DNA DSBs
AI74	strain bearing DeltauvrB mutat particular sensitive to compaunds that form bulky DNA adducts
AQ75	Under certain modified experimental conditions, DNA-DNA and DNA-protein crosslinks, and other base modifications such as oxidized bases might be detected
AW75	Under certain modified experimental conditions, DNA-DNA and DNA-protein crosslinks, and other base modifications such as oxidized bases might be detected
AY76	Srxn1
AU94	If the test substance or its putative metabolites have or are suspected to have oxidising properties, methaemoglobin concentration and Heinz bodies determination should be included
AM134	flow cytometric; the method detects eritrocytes but immunophenotyping and intracellular staining in the same sample as a multiple antibody panel staining (surface and intracellular markers simultaneously)
AU134	Haematocrit, haemoglobin concentrations, erythrocyte count, reticulocytes, total and differential leucocyte count, platelet count and a measure of blood clotting time/potential.
AN174	The mitotic index, the number of metaphase cells scored. An increase in the number of polyploid/endoreduplicated cells may indicate that the test chemical has the potential to inhibit mitotic processes or cell cycle progression
AO174	Number of S-phase cells, if determined
AS174	Mitotic index, related to cytotoxicity
AY174	Cell cycle analysis: standard ToxTracker analysis. Kinase inhibitors are not DNA reactive and do not activate the Bscl2-GFP and Rtkn-GFP genotoxicity reporters in ToxTracker. Then, staining for PhosphoH3 and propidium Iodine staining to establish inhibition of phosphorylation of histone H3 by the Aurora kinases and polyploidy. A micronucleus assay in the ToxTracker cells to confirm that these com…
AO190	cytotoxicity by: pyknosis, level of radiolabelling intensity
AW190	Cell viability was assessed by determining intracellular ATP content in tissue homogenates.
AW195	Cell viability was assessed by determining intracellular ATP content in tissue homogenates.
AX190	PI - propidium iodide exclusion
AY191	Bscl2 DNA replication inhibition
AZ190	Cytotoxicity measurements: RNC, RINC, and RPD.
AZ191	RNase and propidium iodide provide cell cycle and polyploidization information
AQ190	Where increase DNA migration is observed, examination of indicators of cytotoxicity is recommended
AQ192	Changes in DNA migration should be investigated
AQ196	It can be associated with higher DNA migration
BS5	Some of the ToxCast assays have direct relevance to predicting acute toxicity of chemicals. For example, assays of acetylcholinesterase activity are applicable to cholinesterase-inhibiting nerve agents, and mitochondrial electron-transport assays are applicable to cyanide. Specific protein assays in the ToxCast and ACuteTox studies that were designed to detect nervous system effects, such as modu…
BH26	Aerodynamic diameter size distribution
BG	If available, microscopic examination of organs showing evidence of gross pathology
BS195	Measurement of metabolism of surviving cells: e.g. with reduction of 3-(4,5-dimethyl-thiazol-2-yl)-2,5-diphenyltetrazolium bromide (MTT), reduction of Alomar blue, or uridine uptake; or measurement of ATP content, cell number, total DNA content, total protein content and cell proliferation.
BN186	Cell morphology observations: overall appearance (e.g. good, fair, poor); colony formation (e.g. tight/defined, fair, loose/migrating); distribution (e.g. even/uneven); abnormal cells (e.g. enlarged, vacuolated, necrotic, spotted, blebby [average per field])
BW29	Possibility to include COMET assay for DNA damage detection
BW115	Histopathology examination might be possible
BW126	MTT quantification of IL-1a. Medina et al. 2001 leakage of LDH, as a marker for a decrease in cell viability, and increased expression of IL 8 mRNA as a tool to quantify phototoxicity. ( SkinEthic model) Netzlaff et al. European Journal of Pharmaceutics and Biopharmaceutics 60 (2005) 167–178
BW195	MTT assay (Medina et al 2001)
CE5	In general, immunization does not significantly impact other endpoints (Aulbach A presentation Fundamental Approaches to Immunotoxicity Assessment in Preclinical Safety Studies)
CE6	Superoxide detection also by photometric or luminometric equipment or flow cytometry
CD121	Amyloid fibrillary proteins precursor (chronic phlogosis); detection of Apo protein transporter of cholesterol, released from necrotic cells
CI126	TNFα and IFNγ
DF6	Assay endpoints were filtered based on biological process target annotations
DE114	GR signaling blocked NRF2-mediated cytoprotection from oxidative stress (Md. Morshedul Alam et al 2017)
DC94	If the test substance or its metabolites have or are suspected to have oxidising properties, methaemoglobin [conc] measure and Heinz bodies can be included
CN129	Deducted from effects to sexual hormons and corticosteroids production
CV129	also E)strogen-, (A)ndrogen-, (S)teroidogenesis- or (T)hyroid modalities
DA136	At PND 56 (±3 days) 10 male and 10 female cohort, 3 animals from each treatment group (1 male or 1 female per litter; all litters represented by at least 1 pup; randomly selected) should be used in a T-cell dependant antibody response assay - Plaque forming cells in the spleen
DA137	Serum IgM antibody titres (sensitization to SRBC or KLH)
DA138	Splenic lymphocyte subpopulation analysis (CD4+ and CD8+; Phenotypic analysis of spleen cells T lymphocytes, B lymphocytes, and natural killer cells) using one half of the spleen, the other half of the spleen being preserved for histopathological evaluation. Analysis of splenic lymphocyte subpopulations in non-immunized (cohort 1A) animals will determine if exposure is related to a shift in the i…
CO151	Cells have the ability to produce all of the steroid hormones found in the adult adrenal cortex and the gonads.Although the assay was validated only to detect Thyroid and E2 estrogen hormones.
CX148	T3, T4; TSH, Testoterone
DF146	3 cell free biochemical radioligand ER binding assays; 3 protein complementation assays that measure formation of ER dimers; 1 test for activity against ERα and ERβ; 1 assay measuring interaction of the mature transcription factor with DNA at two time points; 2 reporter gene assays measuring RNA transcript levels; 2 assays measuring reporter protein levels; 2 transactivation antagonist assays (Br…
DF147	ER Model for bioactivity: Binding reporter ELISA 149, Radioligand binding 120, Protein fragment complementation 14, FRET 8, Fluorescent polarization 1. 3 cell free biochemical radioligand ER binding assays; 3 protein complementation assays that measure formation of ER dimers; 1 test for activity against ERα and ERβ; 1 assay measuring interaction of the mature transcription factor with DNA at two …
DF149	in vitro tests (cellular level): Enzyme reporter, Enzyme activity 296, ES. inhibition of aromatase and steroidogenesis
DD150	Test in adrenal cortical cels
DD151	Glucocorticoid Target Cells; Adrenal Cortical Cells: This system could be validated for measuring glucocorticoids as well
DD157	Transactivation reporter assays
CZ163	Cervix, coagulating gland, epididimis, ovary, prostate, uterus, vagina, thyroid (optional)
DC162	Total cholesterol
DB163	Testis, prastate, ovary, accessory sex organs; thiroid (optional)
DC163	Cervix, coagulating gland, epididimis, ovary, prostate, uterus, vagina, mammary gland, seminal vesicles, testis; thyroid (optional)
CX186	e.g. polynucleated giant cells
CO186	After 48hrs treatment, plates can be checked under light microscope for cell condition: adhesion, morphology, degree of confluence
DF174	ER-sensitive cell proliferation assay; Growth reporter: Real-time cell-growth kinetics 2 (Browne P et al 2015 American Chemical Society)
DF186	Morphology reporter assay - cell phenotype 26 different assays
DF190	Cell-based in vitro Assays: ATP content 20; Protein content 24; DNA content 12; Cell number 7
DE195	Microarray - genes involved in cell metabolism
DR5	OECD TG 407 cannot be regarded as a screening assay for endocrine activity. This means that when a relatively insensitive test is positive for both endocrine-specific and apical endpoints, this should be taken as an indication that the substance is a ED
DU27	Gene expression profile (PCR - PIREMA), Robinson J et al 2012 Toxicol Science
DU41	Gene expression profile BER, MMR genes
DU49	DNA DAMAGE: Mutation in codon 12 of the K-ras gene using PCR-primer introduced restriction with enrichment for mutant alleles (PCR-PIREMA) method
DM94	If the test substance or its metabolites have or are suspected to have oxidising properties, methaemoglobin [conc] measure and Heinz bodies can be included
DU97	DCFH-DA assay: ROS levels
DU102	Expression of cytoplasmic and phospholipids hydroperoxide glutathion peroxidases (cGPx) by RT-PCR
DU103	Superoxide(SOD) expression, by RT-PCR
DU115	Protein C expression
DU117	Tissue-specific protein expression (immunohistochemical analysis)
DU118	Phospholypasi A2 expression (arachidonic acid metabolism)
DK129	also E)strogen-, (A)ndrogen-, (S)teroidogenesis- or (T)hyroid modalities
DR129	If mesuread, LH levels provides information about the ability of an antiandrogen to not only reduce organ weights, but also to affect hypothalamic -pituitary function, which in long term studies can induce testis tumors.
DU145	Krox20 expression: related to nervous system development; oncosuppressor (can activate apoptosis- inhibit JNK-c-Jun pathway). It is a negative regulator of T-cell activation and inhibit T-cell function. (Sina Taefehshokr et al 2017)
DU146	COUP-TF expression by RT-PCR;The protein encoded by this gene is a nuclear hormone receptor and transcriptional regulator.
DR148	Serum level LH, FSH, T3, T4, Testosterone
DR149	At present there are no validated assays for 5-alpha reductase inhibition (Anti -androgens mechanism) although lietrature methods are available (Lo et al 2007)
DJ163	Thyroid
DK163	Cervix, coagulating gland, epididimis, ovary, prostate, uterus, vagina, thyroid (optional)
DL163	Testis, prastate, ovary, accessory sex organs; thiroid (optional)
DM163	Cervix, coagulating gland, epididimis, ovary, prostate, uterus, vagina, mammary gland, seminal vesicles, testis; thyroid (optional)
DM162	Total cholesterol
DO163	Brain
DP163	In particular testes, epididymides, ovaries and uteri (most are optional)
DQ163	Uterus, vagina: optional investigation
DU163	Morphology: Gross and/or histological examination of yolk sac, allantoid, flexion, heart, caudal neural tube, hindbrain, mid-brain, forebrain, otic system, optic system, olfactory system, branchial bars, maxillary process, mandibular process, forelimb, hindlimb
DS174	IC50: 50% inhibition of growth and viability of the cells
DS176	D50: 50% inhibition of differentiation of ES cells into cardiac myoblasts
DU184	By PI staining and FACS Caliber FCM analysis; Phosphorylation of distinct proteins (e.g. p53) (radiolabeling with 32P)
DS190	IC50: 50% inhibition of growth and viability of the cells
DU192	APOPTOSIS can be mesured by: Fluorescence microscopy with acridine orange staining; Annexin-V-FITC staining followed by flow cytometry; DNA fragmentation (TUNEL analysis or other techniques DNA gel electrophoresis); Staining with LysoTracker Red and confocal laser scanning microscopy; Caspase-2, -3, -6, -7, and -9, ERK, JNK and p32 MAP kinase activation (Western blot assay); Cytochrome c release …
DU195	CELLULAR FUNCTIONAL PARAMETERS: Glucose uptake (fluorometric assay); Glycolytic metabolism (radioactive isotopes measurements); Glut-1, HK1 and GRP78 mRNA expression (RT-PCR, SDS-PAGE/Western blot analysis of Glut-1, HK1 and GRP78 respectively); Levels of GTP-bound Ras protein (Western blot); Glut-1 expression
EK5	The availability of (Q)SAR models for chronic toxicit endpoint is currently very limited. Thus, chronic toxicity is not really a single endpoint, but a common term for a multitude of biological effects that have different mechanisms, occur in different tissues and organs and over different time scales. This presents a challenge for QSAR modelling, which should ideally focus on groups of chemicals…
EH12	A sufficient number of hens should used per group so that six birds be killed for biochemical determinations (3 hens/2 time-points) and six birds survive the 14-day post-treatment observation period.
DY26	Aerodynamic diameter size distribution
DX94	Methaemoglobin [conc] measurement and Heinz bodies can be included, optional
EF94	If the test substance or its metabolites have or are suspected to have oxidising properties, methaemoglobin [conc] measure and Heinz bodies can be included
DY122	Erythrocyte count: Haematocrit; Haemoglobin concentration; Mean corpuscular haemoglobin; Mean corpuscular volume; Mean corpuscular haemoglobin concentration;Reticulocytes
EG122	When it is analysed in combination with the chronic toxicity
DX136	Tissue histopathological examination can be included
DY134	Blood and cell counts and cell ratiosfor alveolar macrophages, lymphocytes, neutrophils, eosinophils
DY136	Spleen, thymus, thyroid, kidneys, lymph nodes
EA140	Where rats are used, lungs of animals in the low and intermediate dose groups should be subjected to histopathological examination for evidence of infection, since this provides a convenient assessment of the state of health of the animals.
DY145	Bone marrow cytology (optional)
ED145	Bone marrow smear (visual assessment for cellularity, distribution, and morphology) and assessment of the myeloid/erythroid ratio(only if considered necessary)
EE145	If the chemical affects the haematopoietic system, reticulocyte counts and bone marrow can be ivestigated
EF145	Investigation of bone marrow (section or, alternatively, a fresh mounted bone marrow aspirate)
DY149	Lactate dehydrogenase release in lung serum (BALF): biomarkers in bronchoalveolar lavage fluid
EF148	Measurement of T3, T4, TSH
EH149	Analysis of acetylcholinesterase (AChE)
DX161	Weight of adrenals, testes. Other (target) organs may also be examined
DY163	Ovaries, seminal vesicles, spleen,testes, thymus, thyroid, uterus, adrenals, brain, kidneys, lymph nodes
EA163	Histopathologic changes in pituitary, thyroid, gonads, accessory sex organs, female mammary gland and adrenals.
EF163	Cervix, coagulating gland, epididimis, ovary, prostate, uterus, vagina, thyroid (optional)
EG163	Brain and neuropathological alterations
EH163	Analysis of neural tissue
EP22	Optional measurements: as protein-binding e.g. α2μ-globulin
ET27	Mutagenic DNA lesions can be discriminated from CA; Protein misfolding; Aneugens/tubulin poisons: as elective activation of the Rtkn genotoxicity reporter or cell cycle block in G2/M phase or polyploidy. thus differing from hprt, aprt and tk genes which are used to highlight DNA damage-induced mutations.
EV27	Ames mutagenicity (endpoint): DNA binding by OECD; DNA binding by OASIS; Mutagenicity/Carcinogenicity alerts by Benigni, Bossa
EV28	Micronucleus: DNA binding by OECD; DNA binding by OASIS; Alerts by Benigni, Bossa
EY33	Protein isolation and immunoblotting
EY41	Nucleoplasmic bridges (NPBs), biomarkers of DNA misrepair and/or telomere end-fusions. Nuclear buds (NBUDs), biomarkers of elimination of amplified DNA and/or DNA repair complexes
EY44	Cytokinesis-block micronucleus (CBMN)
EY50	Nucleoplasmic bridges (NPBs), biomarkers of DNA misrepair and/or telomere end-fusions.
EM94	Methaemoglobin [conc] measure and Heinz bodies can be included
EY110	qRT-PCR analysis of Cyclin-dependent kinase inhibitor 1A (CDKN1A), Choline kinase alpha (CHKA) and Serine/threonine protein kinase (SGK1).
EY112	Measurement of oxygen consumption (OCR, rate) and extracellular acidification rate (ECAR) of live cells in a multi-well plate, interrogating key cellular functions such as mitochondrial respiration and glycolysis.
ET113	Ddit3-GFP reporter gene: for protein stress and endoplasmic reticulum stress
ET114	Srxn1-GFP reporter gene: in the Nrf2-pathway
EO115	Haematology and clinical biochemistry, depending on the study plan
EM145	If the chemical has an effect on the haematopoietic system, reticulocyte counts and bone marrow cytology may also be investigated
EO145	If considered a target
EO148	Haematology and clinical biochemistry, depending on the study plan
EP148	Measurements of T3, T4, TSH, prolactin
EU147	Indirect evalutation of downstream genes expression profile
EP164	Analysis in heterozygous p53 mice (p53+/-)
EP168	Measurements of growth factors levels
EY165	qRT-PCR analysis of Cyclin-dependent kinase inhibitor 1A (CDKN1A), Choline kinase alpha (CHKA) and Serine/threonine protein kinase (SGK1). CHKA is known to be over-expressed in human tumours (de Molina et al 2002), while SGK1 regulates survival and growth in colorectal cancers (Lang et al 2010).
ET184	Btg2-GFP reporter gene for general cellular stress (cell cycle regulation); Kinase inhibitors
EY184	qRT-PCR of Cyclin-dependent-kinase inhibitor 1a (CDKN1A), CHKA, SGK1. Flow cytometry used to assess nucleated cells in G1, S, G2 phase cycle.
EY186	Imaging by Matlab
EY174	Cytostatis - inhibition of growth measured via the proportion of mono-, bi- and multinucleated cells
EY195	Oxigen consumption rate, extracellular adification rate
FO112	Evidence on environmental exposure and mtDNAcn has begun to accumulate, showing increased blood mtDNAcn within blood cells in relation to exposure to benzene (119,120), ambient particulate matter (121) and polycyclic aromatic hydrocarbons (PAHs) (122,123). Individuals with higher blood mtDNAcn at baseline have a higher risk of developing lung cancer (124).
FJ134	Gene signature of direct immunotoxicants by testing the effects of 31 test compounds on the transcriptome of the human Jurkat t cell line (Shao et al., 2013). Different MoAs are involved in direct immunotoxicity and that a set of pathways or genes, rather than one single gene can be used to screen compounds for direct immunotoxicity.
FG27	Fusion gene detection
